# Supplementary material for: Main histological parameters to be evaluated in an experimental model of myocardial infarct treated by stem cells on pigs
Source: PeerJ. 2019 Jul 22;7:e7160. doi: 10.7717/peerj.7160 (PMC6657680; doi:10.7717/peerj.7160)
Supplement: Dataset S1 [file peerj-07-7160-s001.csv]

MT13	MT15	MT17	MT23	MT24	MT19	MT20	MT21	MT25
3	3	5	3	8	4	3	6	2
7	3	8	1	7	4	2	7	1
2	6	1	1	1	3	0	3	5		MIC+ASCs		3,13
3	4	5	1	2	2	2	4	1		MIC		2,3125
1	6	7	3	9	1	3	2	2
1	4	0	6	8	5	2	6	1
6	2	11	5	7	3	4	3	3
2	3	7	2	5	4	0	5	1
4	3	2	3	1	1	1	4	2
3	3	6	5	3	1	2	2	6
2	0	1	3	0	2	0	5	2
3	5	1	2	3	1	4	4	5
2	3	4	0	4	2	1	3	0
3	2	1	1	1	0	1	2	1
2	3	3	4	3	1	2	1	2
4	2	4	1	2	0	1	4	2
2	3	2	2	1	4	3	1	1
2	2	1	1	11	0	1	1	1
1	1	3	2	2	1	1	2	0
2	0	1	2	1	6	3	0	1
