# Supplementary material for: Main histological parameters to be evaluated in an experimental model of myocardial infarct treated by stem cells on pigs
Source: PeerJ. 2019 Jul 22;7:e7160. doi: 10.7717/peerj.7160 (PMC6657680; doi:10.7717/peerj.7160)
Supplement: Dataset S2 [file peerj-07-7160-s002.csv]

MT13	MT15	MT17	MT23	MT24	MT19	MT20	MT21	MT25
3	6	12	9	23	3	9	20	13
20	7	5	3	14	17	5	6	8
9	1	9	8	16	8	7	10	27		MIC+ASCs		9,02
6	6	5	11	4	10	12	22	13		MIC		9,3875
11	3	5	21	18	7	11	7	19
16	7	2	27	21	5	6	5	4
3	4	11	2	13	13	7	7	20
25	7	7	10	22	7	4	17	5
4	5	3	4	16	8	5	16	16
7	8	9	9	13	22	14	6	16
12	3	10	13	8	5	2	8	6
5	3	16	8	19	7	15	19	12
15	1	5	7	5	1	10	2	1
14	7	8	15	7	2	7	10	10
5	11	6	3	5	10	8	3	5
1	6	3	6	6	3	4	5	10
4	5	6	10	16	11	1	10	9
5	3	14	5	17	4	7	7	6
6	10	7	9	10	12	8	5	9
15	9	13	6	9	7	19	11	23
