# Supplementary material for: Main histological parameters to be evaluated in an experimental model of myocardial infarct treated by stem cells on pigs
Source: PeerJ. 2019 Jul 22;7:e7160. doi: 10.7717/peerj.7160 (PMC6657680; doi:10.7717/peerj.7160)
Supplement: Dataset S3 [file peerj-07-7160-s003.csv]

MT19	MT20	MT21	MT25			MT13	MT15	MT17	MT23	MT24
5	18	16	17			16	17	23	17	32
3	32	14	18			11	2	10	15	27		MIC+ASCs	13,97
4	23	20	14			15	1	25	4	18
2	24	15	15			17	3	27	10	11		MIC	15,12
7	26	13	8			36	22	8	11	29
6	14	7	6			43	16	20	14	11
6	26	22	7			34	13	16	4	5
10	19	18	11			11	8	17	6	4
3	28	25	13			18	21	19	12	2
12	27	12	7			16	28	41	10	3
9	21	18	15			5	5	30	6	18
20	17	10	25			4	25	24	4	13
8	21	17	29			4	30	19	12	3
24	15	13	18			19	21	8	7	10
9	10	10	22			13	11	22	3	12
14	16	10	24			6	4	20	9	2
10	20	12	33			3	6	12	11	7
12	10	11	13			9	5	14	36	8
4	19	23	15			16	8	15	3	9
5	14	14	27			15	7	28	4	13
