# Supplementary material for: Main histological parameters to be evaluated in an experimental model of myocardial infarct treated by stem cells on pigs
Source: PeerJ. 2019 Jul 22;7:e7160. doi: 10.7717/peerj.7160 (PMC6657680; doi:10.7717/peerj.7160)
Supplement: Dataset S4 [file peerj-07-7160-s004.csv]

MT19	MT20	MT21	MT25			MT13	MT15	MT17	MT24
0	4	1	0			0	3	1	7
0	0	0	2			0	0	8	9
0	2	0	0			0	2	4	5
1	0	0	0			0	3	2	7
1	0	0	0			0	0	0	12
2	5	3	1			0	2	0	6
0	0	0	0			0	0	8	7
0	0	2	2			0	2	3	11
0	0	1	0			0	2	2	6
0	1	0	0			0	0	0	6
0	0	2	3			0	1	5	3
0	3	0	0			0	0	0	4
0	0	0	0			0	2	2	7
0	1	0	1			0	0	0	4
0	2	4	0			0	4	0	12
1	2	3	4			0	0	6	11
1	0	0	0			0	5	4	13
2	0	1	0			0	0	2	0
0	0	0	0			0	3	5	0
0	2	0	0			0	0	1	0
MIC+ASCs		2,65
MIC		0,75
