# Supplementary material for: Main histological parameters to be evaluated in an experimental model of myocardial infarct treated by stem cells on pigs
Source: PeerJ. 2019 Jul 22;7:e7160. doi: 10.7717/peerj.7160 (PMC6657680; doi:10.7717/peerj.7160)
Supplement: Dataset S5 [file peerj-07-7160-s005.csv]

MT19		MT21		MT25			MT13		MT15		MT23		MT24
POSITIVE NUCLEI	TOTAL NUCLEI	POSITIVE NUCLEI	TOTAL NUCLEI	POSITIVE NUCLEI	TOTAL NUCLEI		POSITIVE NUCLEI	TOTAL NUCLEI	POSITIVE NUCLEI	TOTAL NUCLEI	POSITIVE NUCLEI	TOTAL NUCLEI	POSITIVE NUCLEI	TOTAL NUCLEI
0	80	5	70	21	71		29	86	46	89	23	48	21	21
1	93	3	84	10	57		33	51	40	120	33	67	14	32
3	89	6	47	6	118		2	32	46	71	44	90	16	38
4	75	2	40	5	140		0	78	38	77	42	70	14	23
3	82	18	46	12	94		0	82	47	80	52	85	28	58
7	95	4	47	32	97		8	83	41	80	65	73	21	51
10	90	9	97	20	52		6	50	57	93	64	80	22	40
9	110	3	45	27	64		4	35	11	19	56	74	17	48
34	64	8	25	30	54		3	44	43	66	98	120	40	70
5	40	9	57	31	61		8	51	47	108	70	103	37	60
4	67	12	53	30	33		6	41	74	130	80	118	61	101
12	103	20	107	32	54		36	52	55	103	93	164	27	70
3	98	41	450	15	17		21	42	56	90	57	143	15	65
5	49	55	119	24	33		60	69	27	130	39	196	19	66
3	43	4	61	31	63		40	53	51	133	42	135	13	65
2	54			30	98						53	149	10	64
3	60	13,26666667	89,86666667	5	64		17,06666667	56,6	45,26666667	92,6	56,9375	107,1875	9	32
5	79			23	101								15	106
17	53			15	82								22	58
				15	90								27	99
6,842105263	74,94736842
				20,7	72,15								22,4	58,35
MIC+ASCs	34,75	Positive nuclei
MIC	13,75	positive nuclei
