# Supplementary material for: Main histological parameters to be evaluated in an experimental model of myocardial infarct treated by stem cells on pigs
Source: PeerJ. 2019 Jul 22;7:e7160. doi: 10.7717/peerj.7160 (PMC6657680; doi:10.7717/peerj.7160)
Supplement: Dataset S6 [file peerj-07-7160-s006.csv]

MT19		MT21		MT25			MT13		MT15		MT23		MT24
POSITIVE NUCLEI	TOTAL NUCLEI	POSITIVE NUCLEI	TOTAL NUCLEI	POSITIVE NUCLEI	TOTAL NUCLEI		POSITIVE NUCLEI	TOTAL NUCLEI	POSITIVE NUCLEI	TOTAL NUCLEI	POSITIVE NUCLEI	TOTAL NUCLEI	POSITIVE NUCLEI	TOTAL NUCLEI
0	4	15	15	3	21		6	12	4	7	0	3	4	7
1	12	7	11	1	18		0	7	8	14	3	4	1	3
		4	12	0	17		4	7	2	6	6	6	4	13
		8	8	3	9		5	8	5	14	4	7	1	22
0,5	8	2	14	0	7		6	14	5	10	10	17	2	3
		1	4	6	6		9	17	3	4	9	10	1	9
		7	14	0	5		2	11	2	3	4	6	1	5
		9	20	0	9		0	14	11	11	11	11	3	6
		3	14	0	3		1	4	2	8	10	10	2	14
		7	14	3	4		5	7	2	3	24	24	5	5
		3	8	3	7		6	18			7	10	7	7
		3	7	1	4		5	12	4,4	8	12	12	15	25
		4	14	6	22		7	16					5	6
		1	14	5	11		8	15			8,333333333	10	16	26
		4	8	8	18		8	19					4	4
		2	6	4	12								5	7
		3	6	6	15		4,8	12,06666667					3	15
		1	4	8	23								6	21
		3	8	6	14								23	23
		0	9	10	10								1	14
		2	14	7	13
		0	4	1	6								5,45	11,75
		3	8	3	5
		0	5	10	16
		1	7	20	20
				16	21
		3,72	9,92	9	13
				5	16
				5,142857143	12,32142857
MIC+ASCs	5,63	Positive nuclei
MIC	4,32	Positive nuclei
