# Supplementary material for: Main histological parameters to be evaluated in an experimental model of myocardial infarct treated by stem cells on pigs
Source: PeerJ. 2019 Jul 22;7:e7160. doi: 10.7717/peerj.7160 (PMC6657680; doi:10.7717/peerj.7160)
Supplement: Dataset S7 [file peerj-07-7160-s007.csv]

MT13	MT15	MT17	MT23	MT24	MT19	MT20	MT21	MT25
48	9	3	8	9	9	10	5	9
7	6	4	7	11	22	5	9	1		MIC+ASCs		8,46
23	9	5	3	10	3	7	10	6		MIC		7,06
3	7	7	6	13	12	5	25	2
18	5	2	7	11	2	4	20	4
4	6	4	6	18	13	6	10	1
23	6	8	7	23	12	5	9	5
4	10	5	8	10	8	13	6	2
29	12	1	10	8	6	8	13	6
5	6	3	4	25	17	18	4	3
8	18	8	3	23	5	13	7	6
3	2	5	7	7	1	3	8	1
4	33	7	4	7	11	8	7	7
5	5	1	4	2	4	8	8	1
11	20	2	3	5	7	7	9	5
5	2	2	8	5	16	5	7	1
18	22	6	6	3	1	8	7	5
6	14	1	6	3	12	2	7	1
9	9	7	4	1	5	2	10	1
2	6	4	7	7	3	3	6	2
