# Supplementary material for: Main histological parameters to be evaluated in an experimental model of myocardial infarct treated by stem cells on pigs
Source: PeerJ. 2019 Jul 22;7:e7160. doi: 10.7717/peerj.7160 (PMC6657680; doi:10.7717/peerj.7160)
Supplement: Dataset S8 [file peerj-07-7160-s008.csv]

MT13	MT15	MT17	MT23	MT24	MT19	MT20	MT21	MT25
0	0	3	2	0	0	4	0	0
0	5	5	0	3	2	0	0	3
0	1	4	0	4	0	0	0	1		MIC+ASCs		1,34
0	3	3	0	2	1	0	0	0		MIC		0,5125
0	2	7	0	0	0	0	0	0
0	1	3	0	0	0	0	0	0
0	1	3	0	2	0	0	0	0
0	1	4	3	3	4	1	0	0
0	0	2	0	0	3	0	0	0
0	3	5	0	2	1	0	0	0
0	0	8	0	0	1	0	0	0
0	3	0	1	1	2	1	0	0
0	1	5	0	0	4	0	0	2
0	2	2	0	3	2	0	0	0
0	0	4	0	0	0	0	0	0
0	0	3	1	0	2	0	0	0
0	1	5	0	2	3	1	0	0
0	2	3	0	0	0	0	0	0
0	2	3	2	0	1	0	0	0
0	0	2	0	1	0	2	0	0
