# Supplementary material for: Main histological parameters to be evaluated in an experimental model of myocardial infarct treated by stem cells on pigs
Source: PeerJ. 2019 Jul 22;7:e7160. doi: 10.7717/peerj.7160 (PMC6657680; doi:10.7717/peerj.7160)
Supplement: Dataset S9 [file peerj-07-7160-s009.csv]

MT13	MT15	MT17	MT23	MT24	MT19	MT20	MT21	MT25
10	4	3	16	20	14	22	17	8
17	8	7	20	18	16	26	20	5
6	12	6	2	4	14	23	8	4
4	5	1	12	24	16	24	16	8
3	7	7	4	20	16	30	12	5
7	6	4	13	19	17	17	7	7
6	8	7	6	12	23	2	10	5
2	4	5	6	26	17	20	13	4
6	6	4	4	28	17	13	21	7
6	10	5	12	7	16	15	10	11		MI+ASCs		9,05
5	9	4	16	27	16	16	12	9		MIC		12,86
4	14	4	20	24	21	29	16	5
3	5	10	21	16	14	11	6	2
4	3	2	12	14	10	9	9	4
11	3	7	4	20	20	4	22	15
2	9	2	9	25	14	10	8	4
1	5	1	14	14	11	21	16	2
2	2	2	2	6	10	12	9	1
1	8	7	10	20	6	14	23	7
9	11	5	2	15	12	20	10	8
