# Supplementary material for: Main histological parameters to be evaluated in an experimental model of myocardial infarct treated by stem cells on pigs
Source: PeerJ. 2019 Jul 22;7:e7160. doi: 10.7717/peerj.7160 (PMC6657680; doi:10.7717/peerj.7160)
Supplement: Dataset S10 [file peerj-07-7160-s010.csv]

	MT13	MT15	MT19	MT21	MT23	MT24	MT25
1	51,95359281	33,95209581	14,85179641	25,43113772	36,55763473	20,67889222	19,81961078
2	25,44161677	15,64296407	0	9,580838323	8,174401198	8,294161677	23,83832335
3	3,581586826	43,29640719	0	17,16017964	8,174401198	5,903443114	9,010479042
4	56,60404192	22,91242515	7,239520958	17,09505988	0	5,411676647	8,38997006
5	46,01721557	27,51646707	22,69535928	17,0501497	37,21706587	27,5239521	26,60404192
6	1,21257485	13,32185629	6,888473054	15,33907186	41,94386228	6,69760479	28,07035928
7	21,01422156	5,02994012	24,7245509	16,48203593	38,85703593	17,28742515	6,232035928
8	40,125	0	34,25523952	58,02320359	16,81511976	57,91392216	5,622754491
9	18,31437126	0	53,30763473	48,82934132	15,31961078	34,53368263	50,84056886
10	54,35553892	18,06212575	57,57035928	25,72904192	58,9258982	36,75149701	39,9745509
11	55,3248503	0	23,10928144	25,99401198	45,15494012	0	4,321107784
12	51,9498503	44,8502994	39,83458084	14,76422156	6,436377246	0	9,855538922
13	32,38622754	4,065868263	55,21931138	4,803143713	43,01422156	27,29416168	14,71182635
14	40,09356287	15,37649701	20,3001497	20,70883234	29,51721557	26,75748503	22,48278443
15	37,92889222	33,10778443	0	21,80239521	32,44311377	0	16,50299401
16	44,54341317	31,84805389	53,00523952	37,51272455	32,00748503	38,41242515	27,53967066
17	46,21182635	22,29116766	45,51871257	24,16916168	16,16766467	12,34655689	7,518712575
18	20,65793413	60,52994012	29,41991018	35,04191617	34,23577844	39,37275449	14,20284431
19	22,08832335	24,38248503	25,35254491	8,47754491	38,53443114	48,16242515	41,21556886
20	30,95209581	0	0	35,19461078	22,43562874	0	21,59505988
%Celularidad	35,03783683	20,80931886	25,66463323	23,95943114	28,09659431	20,66710329	19,91744012
%Fibrosis	64,96216317	79,19068114	74,33536677	76,04056886	71,90340569	79,33289671	80,08255988
	�rea rect�ngulo (en micras)	133600
