# Supplementary material for: Main histological parameters to be evaluated in an experimental model of myocardial infarct treated by stem cells on pigs
Source: PeerJ. 2019 Jul 22;7:e7160. doi: 10.7717/peerj.7160 (PMC6657680; doi:10.7717/peerj.7160)
Supplement: Dataset S11 [file peerj-07-7160-s011.csv]

MT13	MT15	MT17	MT23	MT24	MT19	MT20	MT21	MT25
16	6	7	15	10	5	12	0	6
3	9	1	5	6	3	8	18	3
6	19	4	10	2	2	5	0	5
9	4	2	5	9	0	6	0	15
18	7	8	6	11	3	0	12	2
5	13	5	13	10	4	2	0	8
2	23	11	9	24	5	10	9	3
7	12	8	12	20	8	3	3	5
10	9	13	8	6	4	3	2	4
7	5	8	5	1	2	8	3	1
11	8	4	9	5	3	2	10	5		MI+ASCs		8,73
9	10	6	8	4	6	8	2	0		MIC		3,7
14	18	5	7	7	2	3	4	4
21	6	1	10	14	1	1	3	4
6	15	19	4	5	2	0	0	2
8	9	8	3	7	4	2	1	5
17	3	5	12	8	0	0	2	1
7	11	2	9	7	2	12	0	1
5	6	6	10	15	0	7	1	0
3	3	10	10	19	1	1	0	2
